# Supplementary material for: Long-Term Circulation of Atypical Porcine Pestivirus (APPV) within Switzerland
Source: Viruses. 2019 Jul 17;11(7):653. doi: 10.3390/v11070653 (PMC6669711; doi:10.3390/v11070653)
Supplement: Supplementary file 1 [file viruses-11-00653-s001.zip]

Archive with 4 entries (4 files):
- Kaufmann-et-al-2019_Figure-S1.pdf
- Kaufmann-et-al-2019_Table-S1.xlsx
- Kaufmann-et-al-2019_Table-S2.xlsx
- Kaufmann-et-al-2019_Table-S3.xlsx
