# Supplementary material for: Long-Term Circulation of Atypical Porcine Pestivirus (APPV) within Switzerland
Source: Viruses. 2019 Jul 17;11(7):653. doi: 10.3390/v11070653 (PMC6669711; doi:10.3390/v11070653)
Supplement: Supplementary file 1 [file viruses-11-00653-s001.zip › Kaufmann-et-al-2019_Table-S1.xlsx]

## Sheet: Table S1
	Table S1. Sequences available in GenBank at May 19th, 2019
	Accession No.	Country	Isolate
	KX778729	Austria	AUT-2013_F
	KX778731	Austria	AUT-2013_G
	KX778725	Austria	AUT-2015_A
	KX778726	Austria	AUT-2016_B
	KX778724	Austria	AUT-2016_C
	KX778727	Austria	AUT-2016_D
	KX778728	Austria	AUT-2016_E
	KX778730	Austria	AUT-2016_F
	MG030643	Brazil	APPV-BR/UEL-PR01/17
	MG030642	Brazil	APPV-BR/UEL-PR01/17
	MF497435	Brazil	BR TREME 472
	MF497436	Brazil	BR TREME 546
	MF573325	Brazil	BR TREME 548
	MF573327	Brazil	BR TREME L4
	MF573326	Brazil	BR TREME LT3
	MF069117	China	APPV/CHN/03/GDST1/2016
	MF069118	China	APPV/CHN/04/GDST2/2016
	MF069119	China	APPV/CHN/06/GDHE3/2016
	MF069120	China	APPV/CHN/07/GDSM1/2016
	MF069121	China	APPV/CHN/08/GDSM2/2016
	MF069122	China	APPV/CHN/09/GDSM3/2016
	MF069123	China	APPV/CHN/10/GDZS1/2016
	MF069124	China	APPV/CHN/11/GDZS2/2016
	MF069125	China	APPV/CHN/12/GDZS3/2016
	MF069126	China	APPV/CHN/13/GDZS4/2016
	MF069127	China	APPV/CHN/16/GDHG1/2016
	MF069128	China	APPV/CHN/17/GDHG2/2016
	MF069129	China	APPV/CHN/18/GDGL1/2016
	MF069130	China	APPV/CHN/19/GDQT1/2016
	MF069131	China	APPV/CHN/20/GDQT2/2016
	MF069132	China	APPV/CHN/21/GDQT3/2016
	MF069133	China	APPV/CHN/22/GDTP1/2016
	MF069134	China	APPV/CHN/23/GDTP2/2016
	MF069135	China	APPV/CHN/24/GDTP3/2016
	MF069136	China	APPV/CHN/25/GDTP4/2016
	MF069137	China	APPV/CHN/26/GDTP5/2016
	KY624591	China	APPV_GD
	KY652092	China	APPV_GX-CH 2016
	MH221022	China	APPV-China/GD-GL/2016
	MH221023	China	APPV-China/GD-HE/2016
	MH221024	China	APPV-China/GD-HG/2016
	KY475593	China	APPV-China/GD-SD/2016
	MH221025	China	APPV-China/GD-SHM/2016
	MH221026	China	APPV-China/GD-SHT/2016
	MH221027	China	APPV-China/GD-ST/2016
	KY475592	China	APPV-China/GZ01/2016
	MH499642	China	APPV-China/SWU-DY/2018
	MH499643	China	APPV-China/SWU-KZ/2018
	MH499644	China	APPV-China/SWU-MY/2018
	MH499648	China	APPV-China/SWU-QL/2018
	MH499645	China	APPV-China/SWU-XC/2017
	MH499646	China	APPV-China/SWU-YB/2018
	MH499647	China	APPV-China/SWU-ZH/2017
	KY363873	China	CH_JX_01
	KY363880	China	CH_JX_01
	KY363874	China	CH_JX_02
	KY363881	China	CH_JX_02
	KY363875	China	CH_JX_03
	KY363882	China	CH_JX_03
	KY363876	China	CH_JX_04
	KY363883	China	CH_JX_04
	KY363877	China	CH_JX_05
	KY363884	China	CH_JX_05
	KY363878	China	CH_JX_06
	KY363885	China	CH_JX_06
	KY363879	China	CH_JX_07
	KY363886	China	CH_JX_07
	KY363887	China	CH_JX_08
	KY363888	China	CH_JX_09
	KY363889	China	CH_JX_10
	KY363890	China	CH_JX_11
	KY363891	China	CH_JX_12
	MF279213	China	China-BJ_6/6
	MF167292	China	CN-CQ_11/39
	MK513757	China	E2-15/2018
	MK513758	China	E2-16/2018
	MK513759	China	E2-19/2018
	MK513760	China	E2-20/2018
	MK513761	China	E2-21/2018
	MK513762	China	E2-22/2018
	MK513763	China	E2-23/2018
	MK513764	China	E2-24/2018
	MK513765	China	Erns-15/2018
	MK513766	China	Erns-16/2018
	MK513767	China	Erns-19/2018
	MK513768	China	Erns-20/2018
	MK513769	China	Erns-21/2018
	MK513770	China	Erns-22/2018
	MK513771	China	Erns-23/2018
	MK513772	China	Erns-24/2018
	KY793114	China	Farm1
	KY793107	China	Farm1
	KY793115	China	Farm2
	KY793108	China	Farm2
	KY793116	China	Farm3
	KY793109	China	Farm3
	KY793117	China	Farm4
	KY793110	China	Farm4
	KY793118	China	Farm5
	KY793111	China	Farm5
	KY793119	China	Farm6
	KY793112	China	Farm6
	KY793120	China	Farm7
	KY793113	China	Farm7
	KX950761	China	GD1
	KX950762	China	GD2
	KY612413	China	GD3
	MH520668	China	GD-BH02-2018
	MH493896	China	GD-BZ01-2018
	MH493895	China	GD-DH01-2018
	MH493894	China	GD-MH01-2018
	MK564003	China	GX01/2017
	MK564002	China	GX01/2017
	MH715893	China	GX01-2018
	MK453045	China	GX02-2018
	MH102210	China	GX04/2017
	MK564004	China	GX04/2018
	MK564005	China	GX04/2018
	MF377344	China	HBtl1701
	MK564001	China	HC01/2018
	MK564007	China	HC02/2018
	MK460593	China	JS/2018-650
	MK460594	China	JS/2018-768
	MK460595	China	JS/2018-794
	MK460596	China	JS/2018-795
	MG792803	China	JX-JM01-2018A01
	MK513773	China	Npro-15/2018
	MK513774	China	Npro-16/2018
	MK513775	China	Npro-19/2018
	MK513776	China	Npro-20/2018
	MK513777	China	Npro-21/2018
	MK513778	China	Npro-22/2018
	MK513779	China	Npro-23/2018
	MK513780	China	Npro-24/2018
	MH396679	China	Xuchang2018
	MK564006	China	YL01/2018
	MH378079	China	YN01/2017
	LT594521	Germany	APPV_GER_01
	LT600759	Germany	APPV_GER_02
	LT600760	Germany	APPV_GER_03
	LT600761	Germany	APPV_GER_04
	LT600762	Germany	APPV_GER_05
	LT600763	Germany	APPV_GER_06
	LT600764	Germany	APPV_GER_07
	LT600765	Germany	APPV_GER_08
	LT600766	Germany	APPV_GER_09
	LT600767	Germany	APPV_GER_10
	LT600768	Germany	APPV_GER_11
	LT600769	Germany	APPV_GER_12
	LT600770	Germany	APPV_GER_13
	LT600771	Germany	APPV_GER_14
	LT600772	Germany	APPV_GER_15
	LT600773	Germany	APPV_GER_16
	LT600774	Germany	APPV_GER_17
	LT600775	Germany	APPV_GER_18
	LT600776	Germany	APPV_GER_19
	LT600777	Germany	APPV_GER_20
	LT600778	Germany	APPV_GER_21
	NC_030653	Germany	Bavaria S5/9
	KU041639	Germany	Bavaria S5/9
	KU041638	Germany	CT-59
	MG679835	Germany	Ger-Bobenwald_2016
	MG679833	Germany	Ger-Kaiserwinkel_2016
	MG679837	Germany	Ger-Kaiserwinkel_2017
	MF279231	Germany	Germany-Bavaria_62
	MF279224	Germany	Germany-BW_13/13
	MF279214	Germany	Germany-BW_5/9
	MF279230	Germany	Germany-BW_51
	MF279223	Germany	Germany-BW_8/1
	MF279229	Germany	Germany-NDS_FZ3
	MG679830	Germany	Ger-Mariental_2015
	MG679834	Germany	Ger-Maseler_Wald_2016
	MF279232	Germany	Ger-NDS_415
	MG679836	Germany	Ger-Neumuehle_2017
	MF167290	Germany	Ger-NRW_CT-59
	MF167291	Germany	Ger-NRW_L277
	MG679828	Germany	Ger-Oechtringen_2016
	MG679832	Germany	Ger-Wettenbostel_2016
	MG679838	Germany	Ger-Wolfsburg-1_2016
	MG679839	Germany	Ger-Wolfsburg-2_2016
	MG679831	Germany	Ger-Wulfsode/Bockum_2016
	MG679829	Germany	Ger-Wulfsode_2015
	KU041637	Germany	NDS_097
	MH049531	Hungary	HUN_Der_1
	MH049532	Hungary	HUN_Der_2
	MH049533	Hungary	HUN_Jasz_1
	MH049523	Hungary	HUN_Kam_1
	MH049524	Hungary	HUN_Kam_2
	MH049525	Hungary	HUN_Kam_3
	MH049526	Hungary	HUN_Kam_4
	MH049530	Hungary	HUN_Kon_1
	MH049527	Hungary	HUN_Som_1
	MH049528	Hungary	HUN_Som_2
	MH049529	Hungary	HUN_Som_3
	MF279228	Italy	Italy_001
	MF279215	Italy	Italy_105
	MF279216	Italy	Italy_150
	MF279217	Italy	Italy_164
	MF279218	Italy	Italy_181
	KX929062	Netherlands	NL1 Farm1
	KX929072	Netherlands	NL1.1 Farm1
	KX929073	Netherlands	NL1.2 Farm1
	KX929074	Netherlands	NL1.3 Farm1
	KX929070	Netherlands	NL11 Farm10
	KX929063	Netherlands	NL2 Farm2
	KX929064	Netherlands	NL3 Farm3
	KX929065	Netherlands	NL4 Farm3
	KX929075	Netherlands	NL5 Farm4
	KX929066	Netherlands	NL6 Farm5
	KX929067	Netherlands	NL7 Farm6
	KX929068	Netherlands	NL8 Farm7
	KX929069	Netherlands	NL9 Farm8
	MF279226	Serbia	Serbia_023
	MF279219	Serbia	Serbia_064
	MH509404	South Korea	APPV_KU16-10
	MH509405	South Korea	APPV_KU16-11
	MH509406	South Korea	APPV_KU16-12
	MH509407	South Korea	APPV_KU16-13
	MH509408	South Korea	APPV_KU16-14
	MH509409	South Korea	APPV_KU16-15
	MH509401	South Korea	APPV_KU16-7
	MH509402	South Korea	APPV_KU16-8
	MH509403	South Korea	APPV_KU16-9
	MF979134	South Korea	KU16-1
	MF979135	South Korea	KU16-2
	MF979136	South Korea	KU16-3
	MF979137	South Korea	KU16-4
	MF979138	South Korea	KU16-5
	MH509410	South Korea	KU16-6
	LT631726	Spain	387/Sp03
	LT631729	Spain	520/Sp11
	LT631727	Spain	573/Sp01
	LT631728	Spain	98/Sp06
	LT631734	Spain	CReSA/Sp16
	LT631730	Spain	Ge2/Sp14
	LT631732	Spain	NP285/Sp14
	LT631735	Spain	NP368/Sp02
	LT631731	Spain	NP368/Sp14
	LT631733	Spain	NP410/Sp13
	LT631736	Spain	Sa6/Sp15
	KX929071	Spain	SP12 Farm11
	LT855204	Spain
	KU727773	Sweden	L1393/SWE/APPV1
	MF279220	Switzerland	Switzerland_062
	MF279221	Switzerland	Switzerland_094
	MF279227	Taiwan	Taiwan_075
	MF279222	Taiwan	Taiwan_127
	MF279225	United Kingdom	GreatBritain_047
	NC_038964	USA	000515
	KR011347	USA	515
	KU194231	USA	20120705
	KU194230	USA	20130103
	MF990872	USA	1-29-A_APPV_Npro
	MF990882	USA	13-8-C_APPV_Npro
	MF990879	USA	1-5-A_APPV_Npro
	MF074115	USA	20160920_APPV
	MF990875	USA	2-22-A_APPV_Npro
	MF990876	USA	2-60-A_APPV_Npro
	MF990873	USA	3-22-A_APPV_Npro
	MF990880	USA	5-10-B_APPV_Npro
	MF990874	USA	5-18-B_APPV_Npro
	MF990881	USA	5-48-B_APPV_Npro
	MF990877	USA	6-7-C_APPV_Npro
	MF990878	USA	6-9-C_APPV_Npro
	KU194229	USA	ISDVDL2014016573
