# Supplementary material for: Long-Term Circulation of Atypical Porcine Pestivirus (APPV) within Switzerland
Source: Viruses. 2019 Jul 17;11(7):653. doi: 10.3390/v11070653 (PMC6669711; doi:10.3390/v11070653)
Supplement: Supplementary file 1 [file viruses-11-00653-s001.zip › Kaufmann-et-al-2019_Table-S2.xlsx]

## Sheet: Table S2
		Table S2. Primers used for sequencing the APPV genome
		Primer	Name	Start 5' *		Sequence 5'-3'	bp
		Forward Primer	APPV-frw-45	19		MWGCATTATGYRTGGGACATCCTAAAT	27
		Forward Primer	APPV-frw-44	125		CRAACCTGAGAGAGAGGTACCGA	23
		Forward Primer	APPV-frw-8	130		CTGAGAGAGAGGTACCGARCTCTTAAG	27
		Forward Primer	APPV-frw-10	868		TACCAATGGAAACCCAATTGTGA	23
		Forward Primer	APPV-frw-33	1867		GTAGCTGAAGCAGCTATAGTACCATATTGT	30
		Forward Primer	APPV-frw-12	1908		TGTGACAGGGATGTACGTCCATGT	24
		Forward Primer	APPV-frw-14	2897		AGAATGACACTATGGAAATACCATGTGA	28
		Forward Primer	APPV-frw-50	2923		GACCCGGTGGAAACAGAAA	19
		Forward Primer	APPV-frw-16	3886		AAGCCTCTCCTGTATGCAGAGACTAC	26
		Forward Primer	APPV-frw-46	4609		GAACACGGTGCTGATGAGGTAGA	23
		Forward Primer	APPV-frw-18	4894		GACATGGTGGAGGAACTTATTGACTC	26
		Forward Primer	APPV-frw-20	5834		AGCAGGGCCAGAGGAAAGG	19
		Forward Primer	APPV-frw-58	6636		AGACAAGGCGATTGACTTCC	20
		Forward Primer	APPV-frw-52	6691		AACAGTCCGAAGGCACTAAG	20
		Forward Primer	APPV-frw-22	6877		GAACTGTCTGGGCTAACTAGGCAAGT	26
		Forward Primer	APPV-frw-32	7902		GGATCCAAAGAGGATGACATTCTATG	26
		Forward Primer	APPV-frw-47	8053		CACGCTACTATYAGCAGGGAGGA	23
		Forward Primer	APPV-frw-54	8850		GGAAGGCTCTCAAGAAGATG	20
		Forward Primer	APPV-frw-26	8955		AGGGGGCGAAGAGCCAAT	18
		Forward Primer	APPV-frw-56	9216		CCGAGGGCCAATCTATAC	20
		Forward Primer	APPV-frw-6	9954		CACTTATAAGAAACCACGTGTGATACAGTA	30
		Forward Primer	APPV-frw-28	10903		GTATGGGGGCACAAATTAGAGGA	23
		Forward Primer	APPV-frw-35	11388		CGATCGCCGCACCCC	15
		Reverse Primer	APPV-rev-43	234		YGAGCCTCAGTAGACCCTACACCTA	25
		Reverse Primer	APPV-rev-9	890		TCACAATTGGGTTTCCATTGGTA	23
		Reverse Primer	APPV-rev-49a	893		CCTTCACAGTTGGGTTTCCATTG	23
		Reverse Primer	APPV-rev-49b	893		CCTTCACAATTGGGTTTCCATTG	23
		Reverse Primer	APPV-rev-49c	893		CCATCACAGTTGGGTTTCCACTG	23
		Reverse Primer	APPV-rev-49d	893		CCATCACAGTTGGGTTTCCATTG	23
		Reverse Primer	APPV-rev-11	1033		CAGTCTCTTTGGGGACTTGTGG	22
		Reverse Primer	APPV-rev-13	2060		ACCCACTTTGCTATACCTGAGCC	23
		Reverse Primer	APPV-rev-31	3119		GGAAGCAAATGGCGGTACAT	20
		Reverse Primer	APPV-rev-34	3157		CCGATATCCTGCCACCCATA	20
		Reverse Primer	APPV-rev-51	4035		GAACATGTCACCCTGTAAGC	20
		Reverse Primer	APPV-rev-17	4041		GAGCTGGAACATGTCACCCTG	21
		Reverse Primer	APPV-rev-19	4999		GGAACTCCCCTCTCCGCAT	19
		Reverse Primer	APPV-rev-21	6007		CCTCATTCATTACGATGAAGTATTCTGTTAT	31
		Reverse Primer	APPV-rev-23	7046		ACGCCCCAAAAATTGGACAC	20
		Reverse Primer	APPV-rev-53	7128		GAAAGTTGGACGGAGGAAAG	20
		Reverse Primer	APPV-rev-25	8210		GCTTTCCAAAAATGTATTTTGTCACC	26
		Reverse Primer	APPV-rev-48	8489		GCTCGGGGCTTCCGAT	16
		Reverse Primer	APPV-rev-27	9178		CTTTGAACATTGCTTCCAGGGA	22
		Reverse Primer	APPV-rev-55	9392		CGGGTGTTTACCTTCACTTC	20
		Reverse Primer	APPV-rev-57	10190		AGGTCTTCTCTCGTTACTTGAG	22
		Reverse Primer	APPV-rev-7	10313		CTGAGGAACATRTCTCCTTCTACAGTGA	28
		Reverse Primer	APPV-rev-29	11109		CGGGTCATAAGTGATTTTGACCTT	24
		Reverse Primer	APPV-rev-30	11467		ACTCCATTCATTCAAGTATTTACAACAACC	30
		Reverse Primer	APPV-rev-36	11510		AGCAAATGGGGCAATACTGGC	21
		Reverse Primer	APPV-rev-37	11561		GGCCCCCTTGCTTYATCTAGATCRGA	26
