# Supplementary material for: Long-Term Circulation of Atypical Porcine Pestivirus (APPV) within Switzerland
Source: Viruses. 2019 Jul 17;11(7):653. doi: 10.3390/v11070653 (PMC6669711; doi:10.3390/v11070653)
Supplement: Supplementary file 1 [file viruses-11-00653-s001.zip › Kaufmann-et-al-2019_Table-S3.xlsx]

## Sheet: Table S3
	Table S3. Absolute and relative numbers of tested serum samples from 1986 to 2018
			1986	1986	1986	2006	2006	2006	2011	2011	2011	2015	2015	2015	2018	2018	2018	ALL	ALL	ALL	ALL
	Canton	Canton (short)	sample	pos	% pos	sample	pos	% pos	sample	pos	% pos	sample	pos	% pos	sample	pos	%pos	% pos	samples	pos	% pos
	Aargau	AG	6	0	0	9	2	0.22	9	2	0.11	9	1	0.11	18	0	0	0.1	51	5	0.1
	Appenzell Innerrhoden	AI	2	0	0	4	0	0	4	1	0.25	4	0	0	8	0	0	0.05	22	1	0.05
	Appenzell Ausserrhoden	AR	2	0	0	3	0	0	3	0	0	3	0	0	7	0	0	0	18	0	0
	Bern	BE	15	1	0.07	40	8	0.2	24	2	0.08	24	2	0.08	51	1	0.02	0.09	154	14	0.09
	Baselland	BL				2	0	0	2	0	0	3	0	0	4	0	0	0	11	0	0
	Basel stadt	BS				2	0	0										0	2	0	0
	Fürstentum Liechtenstein	FL				2	0	0				1	0	0	2	0	0	0	5	0	0
	Freiburg	FR	6	1	0.17	10	2	0.2	10	2	0.2	10	5	0.5	20	0	0	0.18	56	10	0.18
	Genf	GE				2	0	0	2	0	0	2	0	0	3	0	0	0	9	0	0
	Glarus	GL				2	0	0	2	1	0.5	2	0	0				0.17	6	1	0.17
	Graubünden	GR				2	0	0	2	0	0	2	0	0	2	0	0	0	8	0	0
	Jura	JU				6	1	0.17	2	0	0	2	0	0	4	0	0	0.07	14	1	0.07
	Luzern	LU	27	1	0.04	90	17	0.2	57	7	0.14	57	1	0.02	112	0	0	0.08	343	26	0.08
	Neuenburg	NE				2	1	0.5	3	0	0	3	0	0	4	0	0	0.08	12	1	0.08
	Nidwalden	NW				2	0	0	3	0	0	2	0	0	4	0	0	0	11	0	0
	Obwalden	OW				2	0	0	3	0	0	2	0	0	4	0	0	0	11	0	0
	St.Gallen	SG	10	0	0	28	6	0.21	18	0	0	18	3	0.17	36	0	0	0.08	110	9	0.08
	Schaffhausen	SH	2	1	0.5	2	0	0	2	0	0	2	0	0	7	0	0	0.07	15	1	0.07
	Solothurn	SO				4	0	0	4	0	0	4	0	0	8	0	0	0	20	0	0
	Schwyz	SZ	3	0		2	0	0	3	0	0	2	0	0	5	0	0	0	15	0	0
	Thurgau	TG	10	2	0.2	29	5	0.17	19	2	0.11	18	3	0.17	36	0	0	0.11	112	12	0.11
	Tessin	TI				2	0	0							2	0	0	0	4	0	0
	Uri	UR				2	0	0	2	1	0.5	2	0	0	2	0	0	0.13	8	1	0.13
	Waadt	VD	4	0	0	7	4	0.57	2	2	0.5	2	1	0.5	6	0	0	0.33	21	7	0.33
	Zug	ZG				8	3	0.25	2	1	0.5	2	0	0	4	0	0	0.25	16	4	0.25
	Zürich	ZH				9	1	0.11	5	1	0.2	4	1	0.25	8	0	0	0.12	26	3	0.12
		Swiss	87	6	0.07	273	50	0.18	183	22	0.12	180	17	0.09	357	1	0.3	0.09	1080	96	0.09
